# Supplementary material for: Combination of On-Line and Off-Line Two-Dimensional Liquid Chromatography-Mass Spectrometry for Comprehensive Characterization of mAb Charge Variants and Precise Instructions for Rapid Process Development
Source: Int J Mol Sci. 2023 Oct 14;24(20):15184. doi: 10.3390/ijms242015184 (PMC10607358; doi:10.3390/ijms242015184)
Supplement: Supplementary file 1 [file ijms-24-15184-s001.zip]

Archive with 1 entries (1 files):
- ijms-2607376-supplementary.pdf
